# Supplementary material for: Unique SARS-CoV-2 Variants, Tourism Metrics, and B.1.2 Emergence in Early COVID-19 Pandemic: A Correlation Analysis in South Dakota
Source: Int J Environ Res Public Health. 2023 Sep 13;20(18):6748. doi: 10.3390/ijerph20186748 (PMC10531005; doi:10.3390/ijerph20186748)
Supplement: Supplementary file 1 [file ijerph-20-06748-s001.zip]

Archive with 1 entries (1 files):
- ijerph-2463248-supplementary.xlsx
