# Supplementary material for: Unique SARS-CoV-2 Variants, Tourism Metrics, and B.1.2 Emergence in Early COVID-19 Pandemic: A Correlation Analysis in South Dakota
Source: Int J Environ Res Public Health. 2023 Sep 13;20(18):6748. doi: 10.3390/ijerph20186748 (PMC10531005; doi:10.3390/ijerph20186748)
Supplement: Supplementary file 1 [file ijerph-20-06748-s001.zip › ijerph-2463248-supplementary.xlsx]

## Sheet: Sheet1
NCBI Accession Number
ON166731.1
ON166732.1
ON166733.1
ON166734.1
ON166735.1
ON166736.1
ON166737.1
ON166738.1
ON166739.1
ON166740.1
ON166741.1
ON166742.1
ON166743.1
ON166744.1
ON166745.1
ON166746.1
ON166747.1
ON166748.1
ON166749.1
ON166750.1
ON166751.1
ON166752.1
ON166753.1
ON166754.1
ON166755.1
ON166756.1
ON166757.1
ON166758.1
ON166759.1
ON166760.1
ON166761.1
ON166762.1
ON166763.1
ON166764.1
ON166765.1
ON166766.1
ON166767.1
ON167538.1
ON167539.1
ON167540.1
ON167541.1
ON167542.1
ON167543.1
ON167544.1
ON167545.1
ON167546.1
ON167547.1
ON167548.1
ON167549.1
ON167550.1
ON167551.1
ON167552.1
ON167553.1
ON167554.1
ON167556.1
ON167557.1
ON167558.1
ON167559.1
ON167560.1
ON167561.1
ON167562.1
ON167563.1
ON167564.1
ON167566.1
ON167567.1
ON167568.1
ON167569.1
ON167570.1
ON167572.1
ON167573.1
ON167574.1
ON167575.1
ON167576.1
ON167577.1
ON167578.1
ON167579.1
ON167580.1
ON167728.1
ON167729.1
ON167730.1
ON167732.1
ON167733.1
ON167734.1
ON167735.1
ON167736.1
ON167737.1
ON167739.1
ON167740.1
ON167741.1
ON167742.1
ON167743.1
ON167744.1
ON167746.1
ON167748.1
ON167749.1
ON167750.1
ON167753.1
ON167754.1
ON167755.1
ON167756.1
ON167757.1
ON167758.1
ON167760.1
ON167762.1
ON167763.1
ON168404.1
ON168405.1
ON168406.1
ON168407.1
ON168408.1
ON168409.1
ON168410.1
ON168411.1
ON168412.1
ON168413.1
ON168414.1
ON168415.1
ON168416.1
ON168417.1
ON168418.1
ON168419.1
ON168420.1
ON168421.1
ON168422.1
ON168423.1
ON168424.1
ON168425.1
ON168426.1
ON168427.1
ON168428.1
ON168429.1
ON168430.1
ON168431.1
ON168432.1
ON168433.1
ON168434.1
ON168435.1
ON168436.1
ON168437.1
ON168438.1
ON168439.1
ON168440.1
ON168441.1
ON168442.1
ON168443.1
ON168444.1
ON168446.1
ON168538.1
ON168540.1
ON168541.1
ON168542.1
ON168543.1
ON168545.1
ON168546.1
ON168547.1
ON168548.1
ON168549.1
ON168550.1
ON168551.1
ON168554.1
ON168555.1
ON168556.1
ON168557.1
ON168558.1
ON168559.1
ON168560.1
ON168562.1
ON168563.1
ON168565.1
ON168567.1
ON168569.1
ON168570.1
ON168571.1
ON168572.1
ON168573.1
ON168574.1
ON168575.1
ON168576.1
ON168578.1
ON168579.1
ON168580.1
ON168581.1
ON168582.1
ON168583.1
ON168584.1
ON168585.1
ON168587.1
ON168589.1
ON168640.1
ON168641.1
ON168642.1
ON168643.1
ON168644.1
ON168646.1
ON168647.1
ON168649.1
ON168650.1
ON168651.1
ON168653.1
ON168654.1
ON168655.1
ON168656.1
ON168657.1
ON168658.1
ON168659.1
ON168660.1
ON168662.1
ON168664.1
ON168665.1
ON168669.1
ON168670.1
ON168671.1
ON168672.1
ON168673.1
ON168674.1
ON168675.1
ON168676.1
ON168677.1
ON065767.1
ON065768.1
ON065769.1
ON065770.1
ON065771.1
ON065772.1
ON065773.1
ON065774.1
ON065775.1
ON065776.1
ON065777.1
ON065778.1
ON065779.1
ON065780.1
ON065781.1
ON065782.1
ON065783.1
ON065784.1
ON065785.1
ON065786.1
ON065787.1
ON065788.1
ON065789.1
ON065790.1
ON065791.1
ON065792.1
ON065793.1
ON065794.1
ON065795.1
ON065796.1
ON065797.1
ON065798.1
ON065799.1
ON065800.1
ON065801.1
ON065802.1
ON065803.1
ON065804.1
ON065805.1
ON065806.1
ON065807.1
ON065808.1
ON065809.1
ON065810.1
ON065811.1
ON065812.1
ON065813.1
ON065814.1
ON065815.1
ON065816.1
ON065817.1
ON065818.1
ON065819.1
ON065820.1
ON065821.1
ON065822.1
ON065823.1
ON065824.1
ON065825.1
ON065826.1
ON065827.1
ON065828.1
ON065829.1
ON065830.1
ON065831.1
ON065832.1
ON065833.1
ON065834.1
ON065835.1
ON065836.1
ON065837.1
ON065838.1
ON065839.1
ON065840.1
ON065841.1
ON065842.1
ON065843.1
ON065844.1
ON065845.1
ON065846.1
ON065847.1
ON065848.1
ON065849.1
ON065850.1
ON065851.1
ON065852.1
ON065853.1
ON065854.1
ON065855.1
ON065856.1
ON065857.1
ON065858.1
ON065859.1
ON065879.1
ON065880.1
ON065881.1
ON065882.1
ON065883.1
ON065884.1
ON065885.1
ON065886.1
ON065887.1
ON065888.1
ON065889.1
ON065890.1
ON065891.1
ON065892.1
ON065893.1
ON065894.1
ON065895.1
ON065896.1
ON065897.1
ON065898.1
ON065899.1
ON065900.1
ON065901.1
ON065902.1
ON065903.1
ON065904.1
ON065905.1
ON065906.1
ON065907.1
ON065908.1
ON065909.1
ON065910.1
ON065911.1
ON065912.1
ON065913.1
ON065914.1
ON065915.1
ON065916.1
ON065917.1
ON065918.1
ON065919.1
ON065920.1
ON065921.1
ON065922.1
ON065923.1
ON065924.1
ON065925.1
ON065926.1
ON065927.1
ON065928.1
ON065929.1
ON065930.1
ON065931.1
ON065932.1
ON065933.1
ON065934.1
ON065935.1
ON065936.1
ON065937.1
ON065938.1
ON065939.1
ON065940.1
ON065941.1
ON065942.1
ON065943.1
ON065944.1
ON065945.1
ON067504.2
ON067505.2
ON067506.2
ON067507.2
ON067508.2
ON067509.2
ON067510.2
ON067511.2
ON067512.2
ON067513.2
ON067514.2
ON067515.2
ON067516.2
ON067517.2
ON067518.2
ON067519.2
ON067520.2
ON067521.2
ON067522.2
ON067523.2
ON067524.2
ON067525.2
ON067526.2
ON067527.2
ON067528.2
ON067529.2
ON067530.2
ON067531.2
ON067532.2
ON067533.2
ON067534.2
ON067535.2
ON067536.2
ON067537.2
ON067538.2
ON067539.2
ON067540.2
ON067541.2
ON067542.2
ON067543.2
ON067544.2
ON067546.2
ON067547.2
ON067548.2
ON067549.2
ON067550.2
ON067551.2
ON067552.2
ON067553.2
ON067554.2
ON067555.2
ON067556.2
ON067557.2
ON067558.2
ON067559.2
ON067560.2
ON067561.2
ON067562.2
ON067563.2
ON067564.2
ON067565.2
ON067566.2
ON067568.2
ON067569.2
ON067570.2
ON067571.2
ON067572.2
ON067573.2
ON067574.2
ON067575.2
ON067576.2
ON067577.2
ON067578.2
ON067579.2
ON067580.2
ON067581.2
ON067582.2
ON067583.2
ON067584.2
ON067585.2
ON067586.2
ON067587.2
ON067588.2
ON067589.2
ON067590.2
ON067591.2
ON067592.2
ON067593.2
ON067594.2
ON067595.2
ON067596.2
ON067597.2
ON067598.2
ON067599.2
ON067600.2
ON067601.2
ON067602.2
ON067603.2
ON067604.2
ON067605.2
ON067606.2
ON067607.2
ON067608.2
ON067609.2
ON067610.2
ON067611.2
ON067612.2
ON067613.2
ON067614.2
ON067615.2
ON067616.2
ON067617.2
ON067618.2
ON067619.2
ON067620.2
ON067621.2
ON067622.2
ON067623.2
ON067624.2
ON067625.2
ON067626.2
ON067627.2
ON067628.2
ON067629.2
ON067630.2
ON067631.2
ON067632.2
ON067633.2
ON067634.2
ON067637.2
ON067638.2
ON067639.2
ON067640.2
ON067641.2
ON067642.2
ON067643.2
ON067644.2
ON067645.2
ON067646.2
ON067647.2
ON067648.2
ON067649.2
ON067650.2
ON067651.2
ON067652.2
ON067653.2
ON067654.2
ON067664.1
ON067665.1
ON067666.1
ON067667.1
ON067668.1
ON067669.1
ON067670.1
ON067671.1
ON067672.1
ON067673.1
ON067674.1
ON067675.1
ON067676.1
ON067677.1
ON067678.1
ON067679.1
ON067680.1
ON067681.1
ON067682.1
ON067683.1
ON067684.1
ON067685.1
ON067686.1
ON067687.1
ON067688.1
ON067689.1
ON067690.1
ON067691.1
ON067692.1
ON067693.1
ON067694.1
ON067695.1
ON067696.1
ON067697.1
ON067698.1
ON067699.1
ON067700.1
ON067701.1
ON067702.1
ON067703.1
ON067704.1
ON067705.1
ON067706.1
ON067707.1
ON067708.1
ON067709.1
ON067710.1
ON067711.1
ON067712.1
ON067713.1
ON067714.1
ON067715.1
ON067716.1
ON067717.1
ON067718.1
ON067719.1
ON067720.1
ON067721.1
ON067722.1
ON067723.1
ON067724.1
ON067725.1
ON067726.1
ON067727.1
ON067728.1
ON067729.1
ON067730.1
ON067731.1
ON067732.1
ON067733.1
ON067734.1
ON067735.1
ON067736.1
ON067737.1
ON067738.1
ON067739.1
ON067740.1
ON067741.1
ON067742.1
ON067743.1
ON067744.1
ON067745.1
ON067746.1
ON067747.1
ON067748.1
ON067749.1
ON067750.1
ON067751.1
ON067752.1
ON067753.1
ON067754.1
ON067755.1
ON067756.1
ON067757.1
ON067758.1
ON067759.1
ON067760.1
ON067761.1
ON067762.1
ON067763.1
ON067764.1
ON067765.1
ON067766.1
ON067767.1
ON067768.1
ON067769.1
ON067770.1
ON067771.1
ON067772.1
ON067773.1
ON067774.1
ON067775.1
ON067776.1
ON067777.1
ON067778.1
ON067779.1
ON067780.1
ON067781.1
ON067782.1
ON067783.1
ON067784.1
ON067785.1
ON067786.1
OM913640.1
OM913641.1
OM913642.1
OM913643.1
OM913644.1
OM913645.1
OM913646.1
OM913647.1
OM913648.1
OM913649.1
OM913650.1
OM913651.1
OM913652.1
OM913653.1
OM913654.1
OM913655.1
OM913656.1
OM913657.1
OM913658.1
OM913659.1
OM913660.1
OM913661.1
OM913662.1
OM913663.1
OM913664.1
OM913665.1
OM913666.1
OM913667.1
OM913668.1
OM913669.1
OM913670.1
OM913671.1
OM913672.1
OM913673.1
OM913674.1
OM913675.1
OM913676.1
OM913677.1
OM913678.1
OM913679.1
OM913680.1
OM913681.1
OM913682.1
OM913683.1
OM913684.1
OM913685.1
OM913686.1
OM913687.1
OM913688.1
OM913689.1
OM913690.1
OM913691.1
OM913692.1
OM913693.1
OM913694.1
OM913695.1
OM913696.1
OM913697.1
OM913698.1
OM913699.1
OM913700.1
OM913701.1
OM913702.1
OM913703.1
OM913704.1
OM913705.1
OM913706.1
OM913707.1
OM913708.1
MZ611530.1
MZ611531.1
MZ611532.1
MZ611533.1
MZ611534.1
MZ611535.1
MZ611536.1
MZ611537.1
MZ611538.1
MZ611539.1
MZ611540.1
MZ611541.1
MZ611542.1
MZ611543.1
MZ611544.1
MZ444212.1
MZ444213.1
MZ444214.1
MZ444215.1
MZ444216.1
MZ444217.1
MZ444218.1
MZ444219.1
MZ444220.1
MZ444221.1
MZ444222.1
MZ444223.1
MZ444224.1
MZ444225.1
MZ444226.1
MZ444227.1
MZ444228.1
MZ444229.1
MZ444230.1
MZ444231.1
MZ444232.1
MZ346439.1
MZ346440.1
MZ346441.1
MZ346442.1
MZ346443.1
MZ346444.1
MZ346445.1
MZ346446.1
MZ346447.1
MZ346448.1
MZ346449.1
MZ346450.1
MZ346451.1
MZ346452.1
MW788454.1
MW788455.1
MW788456.1
MW788457.1
MW788458.1
MW788459.1
MW788460.1
MW788461.1
MW788462.1
MW788463.1
MW788464.1
MW788465.1
MW788466.1
MW788467.1
MW788468.1
MW783653.1
MW783654.1
MW783655.1
MW783656.1
MW783657.1
MW783658.1
MW783659.1
MW783660.1
MW783661.1
MW783662.1
MW783663.1
MW783664.1
MW783665.1
MW783666.1
MW783667.1
MW783668.1
MW783669.1
MW783670.1
MW783671.1
MW783672.1
MW783673.1
MW748178.1
MW748179.1
MW748180.1
MW748181.1
MW748182.1
MW748183.1
MW748184.1
MW748185.1
MW748186.1
MT846549.1
